# Supplementary material for: Therapeutic efficacy of an injectable formulation of purinostat mesylate in SU-DHL-6 tumour model
Source: Ann Med. 2022 Mar 4;54(1):743–53. doi: 10.1080/07853890.2022.2045347 (PMC8903780; doi:10.1080/07853890.2022.2045347)
Supplement: Supplemental Material [file IANN_A_2045347_SM0345.zip]

Archive with 2 entries (2 files):
- Supporting information/PM article support information 20210806.docx
- Supporting information/PM article support information 20220104.docx
